# Supplementary material for: Association between systemic blood pressure control and outcomes of Conbercept treatment for macular edema secondary to retinal vein occlusion
Source: Front Med (Lausanne). 2026 Apr 10;13:1769047. doi: 10.3389/fmed.2026.1769047 (PMC13105941; doi:10.3389/fmed.2026.1769047)
Supplement: Supplementary file 1 [file Data_Sheet_1.XLSX]

## Sheet: Sheet1
=== LMM results: BCVA emmeans (group | time) with 95% CI (REML estimates) ===
|group	|time	|	emmean|	se|	df|	lower_cl|	upper_cl|	t_ratio|	p_value|
|:-----	|:----	|	------:|	-----:|	------:|	--------:|	--------:|	-------:|	-------:|
|A	|Base	|	1.054|	0.043|	69.332|	0.968|	1.139|	24.574|	0|
|M	|Base	|	1.052|	0.039|	69.326|	0.975|	1.129|	27.281|	0|
|Z	|Base	|	1.095|	0.048|	69.305|	0.999|	1.191|	22.752|	0|
|A	|1d	|	1.035|	0.043|	69.332|	0.950|	1.121|	24.136|	0|
|M	|1d	|	1.036|	0.039|	69.326|	0.959|	1.113|	26.880|	0|
|Z	|1d	|	1.080|	0.048|	69.305|	0.984|	1.176|	22.441|	0|
|A	|1w	|	1.030|	0.043|	69.332|	0.944|	1.115|	24.015|	0|
|M	|1w	|	1.049|	0.039|	69.326|	0.972|	1.126|	27.206|	0|
|Z	|1w	|	1.083|	0.048|	69.305|	0.987|	1.179|	22.492|	0|
|A	|1m	|	0.399|	0.043|	69.332|	0.313|	0.484|	9.297|	0|
|M	|1m	|	0.428|	0.039|	69.326|	0.351|	0.505|	11.098|	0|
|Z	|1m	|	0.738|	0.048|	69.305|	0.642|	0.834|	15.326|	0|
=== LMM results: FT emmeans (group | time) with 95% CI (REML estimates) ===
|group	|time	|	emmean|	se|	df|	lower_cl|	upper_cl|	t_ratio|	p_value|
|:-----	|:----	|	------:|	----:|	-----:|	--------:|	--------:|	-------:|	-------:|
|A	|Base	|	501.7|	9.0|	278.8|	483.9|	519.5|	55.6|	0|
|M	|Base	|	502.9|	8.1|	278.6|	487.0|	518.9|	62.1|	0|
|Z	|Base	|	495.7|	10.1|	278.4|	475.9|	515.6|	49.1|	0|
|A	|1d	|	501.8|	9.0|	278.8|	484.1|	519.6|	55.6|	0|
|M	|1d	|	493.2|	8.1|	278.6|	477.2|	509.1|	60.9|	0|
|Z	|1d	|	491.2|	10.1|	278.4|	471.3|	511.0|	48.6|	0|
|A	|1w	|	351.2|	9.0|	278.8|	333.4|	368.9|	38.9|	0|
|M	|1w	|	324.6|	8.1|	278.6|	308.7|	340.6|	40.1|	0|
|Z	|1w	|	402.2|	10.1|	278.4|	382.3|	422.0|	39.8|	0|
|A	|1m	|	299.0|	9.0|	278.8|	281.2|	316.7|	33.2|	0|
|M	|1m	|	311.3|	8.1|	278.6|	295.4|	327.3|	38.4|	0|
|Z	|1m	|	353.8|	10.1|	278.4|	333.9|	373.7|	35.0|	0|
=== LMM results: BCVA pairwise contrasts (group vs group) with 95% CI and Cohen's d ===
|time	|contrast	|	estimate|	std_error|	df|	p_value|	lower_cl|	upper_cl|	d|	d_lower|	d_upper|
|:----	|:--------	|	--------:|	---------:|	--:|	-------:|	---------:|	---------:|	------:|	-------:|	-------:|
|Base	|A - M	|	0.002|	0.058|	69|	1|	-0.139636|	0.143981|	0.056|	-3.609|	3.721|
|Base	|A - Z	|	-0.041|	0.065|	69|	1|	-0.199720|	0.116778|	-1.072|	-5.162|	3.018|
|Base	|M - Z	|	-0.044|	0.062|	69|	1|	-0.195286|	0.107999|	-1.128|	-5.047|	2.791|
|1d	|A - M	|	-0.001|	0.058|	69|	1|	-0.142952|	0.140665|	-0.030|	-3.695|	3.635|
|1d	|A - Z	|	-0.045|	0.065|	69|	1|	-0.203520|	0.112978|	-1.170|	-5.260|	2.920|
|1d	|M - Z	|	-0.044|	0.062|	69|	1|	-0.195770|	0.107515|	-1.140|	-5.060|	2.779|
|1w	|A - M	|	-0.019|	0.058|	69|	1|	-0.160733|	0.122885|	-0.489|	-4.154|	3.176|
|1w	|A - Z	|	-0.053|	0.065|	69|	1|	-0.211220|	0.105278|	-1.369|	-5.459|	2.721|
|1w	|M - Z	|	-0.034|	0.062|	69|	1|	-0.185690|	0.117596|	-0.880|	-4.799|	3.039|
|1m	|A - M	|	-0.029|	0.058|	69|	1|	-0.170965|	0.112652|	-0.754|	-4.419|	2.911|
|1m	|A - Z	|	-0.339|	0.065|	69|	0|	-0.497420|	-0.180922|	-8.766|	-12.856|	-4.676|
|1m	|M - Z	|	-0.310|	0.062|	69|	0|	-0.461657|	-0.158372|	-8.012|	-11.931|	-4.093|
=== LMM results: FT pairwise contrasts (group vs group) with 95% CI and Cohen's d ===
|time	|contrast	|	estimate|	std_error|	df|	p_value|	lower_cl|	upper_cl|	d|	d_lower|	d_upper|
|:----	|:--------	|	--------:|	---------:|	---:|	-------:|	-----------:|	---------:|	----:|	-------:|	-------:|
|Base	|A - M	|	-1.2|	12.1|	279|	1.00|	-30.432770|	28.00092|	0.0|	-0.7|	0.640|
|Base	|A - Z	|	6.0|	13.5|	279|	1.00|	-26.639380|	38.57775|	0.1|	-0.6|	0.882|
|Base	|M - Z	|	7.2|	13.0|	278|	1.00|	-24.027226|	38.39744|	0.2|	-0.5|	0.878|
|1d	|A - M	|	8.6|	12.1|	279|	1.00|	-20.582796|	37.85090|	0.2|	-0.5|	0.866|
|1d	|A - Z	|	10.7|	13.5|	279|	1.00|	-21.945680|	43.27145|	0.2|	-0.5|	0.990|
|1d	|M - Z	|	2.0|	13.0|	278|	1.00|	-29.183501|	33.24117|	0.0|	-0.7|	0.760|
|1w	|A - M	|	26.6|	12.1|	279|	0.09|	-2.660873|	55.77282|	0.6|	-0.1|	1.275|
|1w	|A - Z	|	-51.0|	13.5|	279|	0.00|	-83.611080|	-18.39395|	-1.2|	-1.9|	-0.421|
|1w	|M - Z	|	-77.6|	13.0|	278|	0.00|	-108.770823|	-46.34616|	-1.8|	-2.5|	-1.060|
|1m	|A - M	|	-12.3|	12.1|	279|	0.93|	-41.540951|	16.89275|	-0.3|	-0.9|	0.386|
|1m	|A - Z	|	-54.8|	13.5|	279|	0.00|	-87.425980|	-22.20885|	-1.3|	-2.0|	-0.508|
|1m	|M - Z	|	-42.5|	13.0|	278|	0.00|	-73.705646|	-11.28098|	-1.0|	-1.7|	-0.258|
=== MDE results: BCVA pairwise contrasts ===
# A tibble: 12 × 15
	time	contrast	estimate	std_error	df	lower_cl	upper_cl	p_value	d	d_lower	d_upper	mde_80	mde_90	mde_80_d	mde_90_d
	<fct>	<fct>	<dbl>	<dbl>	<dbl>	<dbl>	<dbl>	<dbl>	<dbl>	<dbl>	<dbl>	<dbl>	<dbl>	<dbl>	<dbl>
1	Base	A - M	0.00217	0.0578	69.3	-0.14	0.144	1	0.0561	-3.61	3.72	0.164	0.19	4.24	4.91
2	Base	A - Z	-0.0415	0.0645	69.3	-0.2	0.117	1	-1.07	-5.16	3.02	0.183	0.212	4.74	5.48
3	Base	M - Z	-0.0436	0.0618	69.3	-0.195	0.108	1	-1.13	-5.05	2.79	0.176	0.203	4.54	5.25
4	1d	A - M	-0.00114	0.0578	69.3	-0.143	0.141	1	-0.0296	-3.69	3.64	0.164	0.19	4.24	4.91
5	1d	A - Z	-0.0453	0.0645	69.3	-0.204	0.113	1	-1.17	-5.26	2.92	0.183	0.212	4.74	5.48
6	1d	M - Z	-0.0441	0.0618	69.3	-0.196	0.108	1	-1.14	-5.06	2.78	0.176	0.203	4.54	5.25
7	1w	A - M	-0.0189	0.0578	69.3	-0.161	0.123	1	-0.489	-4.15	3.18	0.164	0.19	4.24	4.91
8	1w	A - Z	-0.053	0.0645	69.3	-0.211	0.105	1	-1.37	-5.46	2.72	0.183	0.212	4.74	5.48
9	1w	M - Z	-0.034	0.0618	69.3	-0.186	0.118	1	-0.88	-4.8	3.04	0.176	0.203	4.54	5.25
10	1m	A - M	-0.0292	0.0578	69.3	-0.171	0.113	1	-0.754	-4.42	2.91	0.164	0.19	4.24	4.91
11	1m	A - Z	-0.339	0.0645	69.3	-0.497	-0.181	4.6e-06	-8.77	-12.9	-4.68	0.183	0.212	4.74	5.48
12	1m	M - Z	-0.31	0.0618	69.3	-0.462	-0.158	1.17e-05	-8.01	-11.9	-4.09	0.176	0.203	4.54	5.25
=== MDE results: FT pairwise contrasts ===
# A tibble: 12 × 15
	time	contrast	estimate	std_error	df	lower_cl	upper_cl	p_value	d	d_lower	d_upper	mde_80	mde_90	mde_80_d	mde_90_d
	<fct>	<fct>	<dbl>	<dbl>	<dbl>	<dbl>	<dbl>	<dbl>	<dbl>	<dbl>	<dbl>	<dbl>	<dbl>	<dbl>	<dbl>
1	Base	A - M	-1.22	12.1	279	-30.4	28	1	-0.0278	-0.696	0.64	34.1	39.5	0.78	0.902
2	Base	A - Z	5.97	13.5	279	-26.6	38.6	1	0.137	-0.609	0.882	38.1	44	0.87	1.01
3	Base	M - Z	7.19	13	278	-24	38.4	1	0.164	-0.549	0.878	36.4	42.2	0.833	0.964
4	1d	A - M	8.63	12.1	279	-20.6	37.9	1	0.197	-0.471	0.866	34.1	39.5	0.78	0.902
5	1d	A - Z	10.7	13.5	279	-21.9	43.3	1	0.244	-0.502	0.99	38.1	44	0.87	1.01
6	1d	M - Z	2.03	13	278	-29.2	33.2	1	0.0464	-0.667	0.76	36.4	42.2	0.833	0.964
7	1w	A - M	26.6	12.1	279	-2.66	55.8	0.0882	0.607	-0.0608	1.28	34.1	39.5	0.78	0.902
8	1w	A - Z	-51	13.5	279	-83.6	-18.4	0.000605	-1.17	-1.91	-0.421	38.1	44	0.87	1.01
9	1w	M - Z	-77.6	13	278	-109	-46.3	2e-08	-1.77	-2.49	-1.06	36.4	42.2	0.833	0.964
10	1m	A - M	-12.3	12.1	279	-41.5	16.9	0.932	-0.282	-0.95	0.386	34.1	39.5	0.78	0.902
11	1m	A - Z	-54.8	13.5	279	-87.4	-22.2	0.0002	-1.25	-2	-0.508	38.1	44	0.87	1.01
12	1m	M - Z	-42.5	13	278	-73.7	-11.3	0.00352	-0.972	-1.69	-0.258	36.4	42.2	0.833	0.964
=== Model residual SDs (used to standardize MDE) ===
BCVA model residual SD: 0.0387
FT model residual SD: 43.7299

## Sheet: Sheet3
|time	|contrast	|	estimate|	std_error|	df|	p_value|	lower_cl|	upper_cl|	d|	d_lower|	d_upper|
|:----	|:--------	|	--------:|	---------:|	---:|	-------:|	-----------:|	---------:|	----:|	-------:|	-------:|
|Base	|A - M	|	-1.2|	12.1|	279|	1.00|	-30.432770|	28.00092|	0.0|	-0.7|	0.640|
|Base	|A - Z	|	6.0|	13.5|	279|	1.00|	-26.639380|	38.57775|	0.1|	-0.6|	0.882|
|Base	|M - Z	|	7.2|	13.0|	278|	1.00|	-24.027226|	38.39744|	0.2|	-0.5|	0.878|
|1d	|A - M	|	8.6|	12.1|	279|	1.00|	-20.582796|	37.85090|	0.2|	-0.5|	0.866|
|1d	|A - Z	|	10.7|	13.5|	279|	1.00|	-21.945680|	43.27145|	0.2|	-0.5|	0.990|
|1d	|M - Z	|	2.0|	13.0|	278|	1.00|	-29.183501|	33.24117|	0.0|	-0.7|	0.760|
|1w	|A - M	|	26.6|	12.1|	279|	0.09|	-2.660873|	55.77282|	0.6|	-0.1|	1.275|
|1w	|A - Z	|	-51.0|	13.5|	279|	0.00|	-83.611080|	-18.39395|	-1.2|	-1.9|	-0.421|
|1w	|M - Z	|	-77.6|	13.0|	278|	0.00|	-108.770823|	-46.34616|	-1.8|	-2.5|	-1.060|
|1m	|A - M	|	-12.3|	12.1|	279|	0.93|	-41.540951|	16.89275|	-0.3|	-0.9|	0.386|
|1m	|A - Z	|	-54.8|	13.5|	279|	0.00|	-87.425980|	-22.20885|	-1.3|	-2.0|	-0.508|
|1m	|M - Z	|	-42.5|	13.0|	278|	0.00|	-73.705646|	-11.28098|	-1.0|	-1.7|	-0.258|

## Sheet: Sheet4
	time	contrast	estimate	std_error	df	lower_cl	upper_cl	p_value	d	d_lower	d_upper	mde_80	mde_90	mde_80_d	mde_90_d
	<fct>	<fct>	<dbl>	<dbl>	<dbl>	<dbl>	<dbl>	<dbl>	<dbl>	<dbl>	<dbl>	<dbl>	<dbl>	<dbl>	<dbl>
1	Base	A - M	0.00217	0.0578	69.3	-0.14	0.144	1	0.0561	-3.61	3.72	0.164	0.19	4.24	4.91
2	Base	A - Z	-0.0415	0.0645	69.3	-0.2	0.117	1	-1.07	-5.16	3.02	0.183	0.212	4.74	5.48
3	Base	M - Z	-0.0436	0.0618	69.3	-0.195	0.108	1	-1.13	-5.05	2.79	0.176	0.203	4.54	5.25
4	1d	A - M	-0.00114	0.0578	69.3	-0.143	0.141	1	-0.0296	-3.69	3.64	0.164	0.19	4.24	4.91
5	1d	A - Z	-0.0453	0.0645	69.3	-0.204	0.113	1	-1.17	-5.26	2.92	0.183	0.212	4.74	5.48
6	1d	M - Z	-0.0441	0.0618	69.3	-0.196	0.108	1	-1.14	-5.06	2.78	0.176	0.203	4.54	5.25
7	1w	A - M	-0.0189	0.0578	69.3	-0.161	0.123	1	-0.489	-4.15	3.18	0.164	0.19	4.24	4.91
8	1w	A - Z	-0.053	0.0645	69.3	-0.211	0.105	1	-1.37	-5.46	2.72	0.183	0.212	4.74	5.48
9	1w	M - Z	-0.034	0.0618	69.3	-0.186	0.118	1	-0.88	-4.8	3.04	0.176	0.203	4.54	5.25
10	1m	A - M	-0.0292	0.0578	69.3	-0.171	0.113	1	-0.754	-4.42	2.91	0.164	0.19	4.24	4.91
11	1m	A - Z	-0.339	0.0645	69.3	-0.497	-0.181	4.6e-06	-8.77	-12.9	-4.68	0.183	0.212	4.74	5.48
12	1m	M - Z	-0.31	0.0618	69.3	-0.462	-0.158	1.17e-05	-8.01	-11.9	-4.09	0.176	0.203	4.54	5.25

## Sheet: Sheet5
	time	contrast	estimate	std_error	df	lower_cl	upper_cl	p_value	d	d_lower	d_upper	mde_80	mde_90	mde_80_d	mde_90_d
	<fct>	<fct>	<dbl>	<dbl>	<dbl>	<dbl>	<dbl>	<dbl>	<dbl>	<dbl>	<dbl>	<dbl>	<dbl>	<dbl>	<dbl>
1	Base	A - M	-1.22	12.1	279	-30.4	28	1	-0.0278	-0.696	0.64	34.1	39.5	0.78	0.902
2	Base	A - Z	5.97	13.5	279	-26.6	38.6	1	0.137	-0.609	0.882	38.1	44	0.87	1.01
3	Base	M - Z	7.19	13	278	-24	38.4	1	0.164	-0.549	0.878	36.4	42.2	0.833	0.964
4	1d	A - M	8.63	12.1	279	-20.6	37.9	1	0.197	-0.471	0.866	34.1	39.5	0.78	0.902
5	1d	A - Z	10.7	13.5	279	-21.9	43.3	1	0.244	-0.502	0.99	38.1	44	0.87	1.01
6	1d	M - Z	2.03	13	278	-29.2	33.2	1	0.0464	-0.667	0.76	36.4	42.2	0.833	0.964
7	1w	A - M	26.6	12.1	279	-2.66	55.8	0.0882	0.607	-0.0608	1.28	34.1	39.5	0.78	0.902
8	1w	A - Z	-51	13.5	279	-83.6	-18.4	0.000605	-1.17	-1.91	-0.421	38.1	44	0.87	1.01
9	1w	M - Z	-77.6	13	278	-109	-46.3	2e-08	-1.77	-2.49	-1.06	36.4	42.2	0.833	0.964
10	1m	A - M	-12.3	12.1	279	-41.5	16.9	0.932	-0.282	-0.95	0.386	34.1	39.5	0.78	0.902
11	1m	A - Z	-54.8	13.5	279	-87.4	-22.2	0.0002	-1.25	-2	-0.508	38.1	44	0.87	1.01
12	1m	M - Z	-42.5	13	278	-73.7	-11.3	0.00352	-0.972	-1.69	-0.258	36.4	42.2	0.833	0.964
